# Supplementary material for: Disaster Preparedness Training for Emergency Medicine Residents Using a Tabletop Exercise
Source: MedEdPORTAL. 2021 Mar 12;17:11119. doi: 10.15766/mep_2374-8265.11119 (PMC7970644; doi:10.15766/mep_2374-8265.11119)
Supplement: Supplementary file 1 — Exercise Lecture.pptxDisaster Scene Packet.docxHospital Scene Packet.docxPre-Exercise Survey.docxPostexercise Survey.docx [file mep_2374-8265.11119-s001.zip]

Archive with 6 entries (6 files):
- A. Exercise Lecture.pptx
- B. Disaster Scene Packet.docx
- C. Hospital Scene Packet.docx
- D. Pre-Exercise Survey.docx
- E. Postexercise Survey.docx
- _Educational_Summary_Report_11119.pdf
